# Supplementary material for: Mechanism of ITGB2 in Osteoclast Differentiation in Osteoarthritis
Source: Cell Prolif. 2025 Jul 29;59(3):e70107. doi: 10.1111/cpr.70107 (PMC12961538; doi:10.1111/cpr.70107)
Supplement: Supplementary file 8 — Table S2: Details of Itgb1 gene sequence and control, linked to pEZ—Lv193 vector. [file CPR-59-e70107-s009.xlsx]

## Sheet: Sheet1
Table 2
Details of Itgb1 gene sequence and control, linked to pEZ - Lv193 vector
Gene Name	Sequence Number	Length	Actual Sequence	Catalog Number
Itgb1	NM_010578.2	2397	ATGAATTTGCAACTGGTTTCCTGGATTGGATTGATCAGTTTGATTTGTTCTGTATTTGGCCAAACAGATAAAAATAGATGTTTAAAAGCAAATGCCAAATCTTGCGGAGAATGTATACAAGCAGGGCCAAATTGTGGGTGGTGTACAAATACGACATTTTTGCAAGAAGGAATGCCTACTTCTGCACGATGTGATGATTTAGAAGCTTTGAAAAAGAAGGGTTGCCAGCCAAGTGACATAGAGAATCCCAGAGGCTCTCAAACTATAAAGAAAAATAAAAATGTCACCAATCGCAGCAAAGGGATGGCAGAGAAGCTCCGGCCAGAAGACATTACTCAGATCCAACCACAACAGCTGCTTCTAAAATTGAGATCAGGAGAACCACAGAAGTTTACATTA…	EX-Mm03355-Lv193
Control				EX-NEG-Lv193
